# Supplementary material for: Traumatic Brain Injury in Cameroon: A Prospective Observational Study in a Level I Trauma Centre
Source: Medicina (Kaunas). 2023 Aug 28;59(9):1558. doi: 10.3390/medicina59091558 (PMC10535664; doi:10.3390/medicina59091558)
Supplement: Supplementary file 1 [file medicina-59-01558-s001.zip]

Archive with 1 entries (1 files):
- medicina-2567465-supplementary.pdf
